# Supplementary material for: Cord compression defined by MRI is the driving factor behind the decision to operate in Degenerative Cervical Myelopathy despite poor correlation with disease severity
Source: PLoS One. 2019 Dec 26;14(12):e0226020. doi: 10.1371/journal.pone.0226020 (PMC6932812; doi:10.1371/journal.pone.0226020)
Supplement: S1 File — Excel file containing raw data collected in this research and used for analysis. (XLSX) [file pone.0226020.s001.xlsx]

## Sheet: Master
MCC	MSCC	Normal canal diameter	Normal cord diameter	Linguistics rating	SCOR	Compression Ratio	Myelopathy diagnosis (y/n)	Alternative diagnosis if no	Alternative diagnosis code	Age (at time of onset)	Sex	Known/New (K/N)	Time since last DCM episode (if applicable), years	Previous cervical surgery (DCM, other)	Primary referral available?	GP or MSK	Paraesthesia UL	Weakness UL	Paraesthesia LL	Weakness LL	Pain	Pain Location	Neck pain/ stiffness	Sphincter dysfunction	Instability	Falls	Corticospinal motor deficits	Atrophied hand	Hyper-reflexia	Positive Hoffmann	Upgoing plantars	Clonus	Unstable gait	Lower Limb Spasticity	mJOA: motor UL	mJOA: motor LL	mJOA: sensory	mJOA: sphincter	mJOA: total	Time since onset (months)	Reason for attendance	Reason for referral	?diagnosis	?diagnosis code	Time until specialist (months)	Direct to Surgeon?	Paraesthesia UL	Weakness UL	Paraesthesia LL
42.2222	21.4286	9	5.6	3	62.2222	0.415493	n	Cervical radiculopathy	Cervical radiculopathy	49	F	N	n		Y	MSK	1	1	n	n	1	UL	1	n	n	n	1	n	0	n	n	n	n	n	4	7	2	3	16	18	UL pain and weakness	UL pain and weakness	Peripheral nerve entrapment	Peripheral nerve pathology	3	Yes
48.1928	44.1441	8.3	5.55	4	66.8675	0.203297	y	n/a		78	M	N	n		Y	GP	1	0	1	n	n	n	n	n	n	n	n	n	n	n	n	n	n	n	5	7	2	3	17	1	UL paraesthesia	UL paraesthesia	None	None	1.5	No	0	0	0
49.3827	24.7706	8.1	5.45	4	67.284	0.263804
46.1929	31.4815	9.85	5.4	3	54.8223	0.521368	n	Cervical neck pain	Cervical neck pain	61	F	K	15	Yes	N																															Yes
44.0476	18.9655	8.4	5.8	3	69.0476	0.283133	n	Cervical radiculopathy	Cervical radiculopathy	47	M	K	3	Yes	Y	GP	1	n	1	1	n	n	0	n	1	n	0	n	1	n	0	n	n	n	5	7	2	3	17	0	UL and LL paraesthesia	Past history of cervical disease	Recurrent cervical disease	Recurrent cervical disease	4.25	Yes
49.1713	24.7312	9.05	4.65	4	51.3812	0.270833
44.8649	19.0476	9.25	6.3	4	68.1081	0.23301	y	n/a		40	M	K			Y	GP	1	1	1	1	1	UL	1	1	n	n	1	n	n	n	n	n	n	n	4	6	1	2	13	10	Known cervical disease	Past history of cervical disease	Known cervical myelopathy	Known cervical myelopathy	4.5	Yes
37.5	2.98507	10.4	6.7	4	64.4231	0.443709	n	Back pain	Back pain	33	M	N			Y	MSK	1	0	1	0	1	UL LL	1	0	n	n	0	n	0	n	0	n	n	n	5	7	1	3	16	3	Pain	Pain and imaging	Imaging present	None	1.5	Yes
52.8662	18.6813	7.85	4.55	4	57.9618	0.193069	y	n/a		45	M	K	3.25		Y	GP	1	n	1	n	0	n/a	1	n	0	n	n	n	n	n	n	n	0	n	5	7	2	3	17	0.75	Paraesthesia	Past history of cervical disease	Recurrent cervical disease	Recurrent cervical disease	2.75	Yes
53.1429	59.322	8.75	5.9	4	67.4286	0.326797	y	n/a		56	M	N			Y	Specialist	n	1	n	1	n	n/a	n	n	n	n	1	n	n	n	n	n	n	n						0.75	Seen by specialist for other condition	Proximal muscle weakness	None	None	0.5	No	1	1	1
53.0726	29.4118	8.95	5.95	2	66.4804	0.273973	y	n/a		73	M	K		Yes	N																															Yes
32.0197	16.8	10.15	6.25	3	61.5764	0.442748	y	n/a		69	M	N			N																															No
51.0204	27.2727	7.35	4.95	4	67.3469	0.266187
20	10	12.25	5	1	40.8163	0.411348	n	Cervical radiculopathy	Cervical radiculopathy	69	F	N			N																															No	0	1	n
18.1818	12.6761	12.1	7.1	1	58.6777	0.450617	n	Rotator cuff injury	Shoulder injury	41	F	N			Y	GP	1	1	n	n	1	UL	n	n	n	n	n	n	n	n	n	n	n	n	4	7	1	3	15	1.5	Pain and paraesthesia	Orthopaedic suggestion	None	None	2.75	Yes
9.02256	4.87805	13.3	8.2	2	61.6541	0.444444	n	Cervical radiculopathy	Cervical radiculopathy	51	M	N			Y	GP	1	0	n	n	1	UL	1	n	n	n	0	n	0	n	n	n	n	n	5	7	1	3	16	1	Paraesthesia	UL paraesthesia	None	None	2.25	No	1	0	0
22.4299	19.6721	10.7	6.1	2	57.0093	0.455172	n	Cervical neck pain	Cervical neck pain	51	F	N			N																															No	0	0	0
7.46269	1.33333	13.4	7.5	1	55.9701	0.572368	n	Transient neurological symptoms	Neurological symptoms	38	M	N			Y	GP	1	0	1	0	n	n/a	n	0	n	n	0	n	0	n	n	n	n	n	5	7	2	3	17	0.25	Paraesthesia	UL and LL paraesthesia	None	None	2	No	1	0	0
21.1429	21.0084	8.75	5.95	1	68	0.349398	n	Lumbar pain	Back pain	46	F	K	2.5	Yes	N																															Yes
22.8916	16.1765	12.45	6.8	2	54.6185	0.422619
17.3184	29.1339	8.95	6.35	1	70.9497	0.264069	n	Cervical neck pain	Cervical neck pain	57	F	N			N																															No	1	0	n
12.1212	13.4752	9.9	7.05	2	71.2121	0.548611
29.697	40.9836	8.25	6.1	1	73.9394	0.320442
22.2798	17.6471	9.65	6.8	2	70.4663	0.43871	n	Cervical neck pain	Cervical neck pain	74	F	N			N																															No	1	0	1
17.1548	0	11.95	7.9	2	66.1088	0.455128
32.5103	32.7273	12.15	5.5	2	45.2675	0.333333
38.2022	0	8.9	5.5	2	61.7978	0.321839	n	Paraesthesia	Neurological symptoms	42	M	N			Y	GP	1	0	1	0	n	n/a	n	n	n	n	0	n	n	n	n	n	n	n	5	7	2	3	17	n	Paraesthesia UL and LL	Paraesthesia UL and LL	None	None	1.5	No	1	0	1
12.9944	6.42202	8.85	5.45	1	61.5819	0.4375	n	Cervical radiculopathy	Cervical radiculopathy	62	F	N			N																															No	1	n	n
35.2381	17.8571	10.5	5.6	2	53.3333	0.315789
13.4328	23.3083	10.05	6.65	2	66.1692	0.568345	n	Left arm weakness	Neurological symptoms	48	M	N			N																															No	1	1	n
12.9771	0.8	13.1	6.25	2	47.7099	0.5
21.3483	20	8.9	4	2	44.9438	0.366906	n	Cervical spondylosis with radiculopathy	Cervical spondylosis with radiculopathy	44	M	N			N
35.743	25.2525	12.45	4.95	2	39.759	0.601626
23.4973	19.0083	9.15	6.05	1	66.1202	0.375								ACDF - post-op MRI done due to deterioration of symptoms.
16.2393	12.0567	11.7	7.05	2	60.2564	0.527027	n	Cervical radiculopathy	Cervical radiculopathy	56	M	N			Y	GP	n	1	n	n	n	n	n	n	n	n	1	1	n	n	n	n	n	n	3	7	3	3	16	1	Weakness R UL	Weakness R UL	Ulnar nerve compression	Peripheral nerve pathology	2.25	No	1	1	n
23.4783	6.97674	11.5	6.45	2	56.087	0.4375	n	Sensory disorder	Neurological symptoms	54	F	N			Y	GP	1	0	n	n	n	n	n	n	n	n	n	n	0	n	n	n	n	n	5	7	2	3	17	3	Paraesthesia	Paraesthesia	None	None	1.5	No	1	n	n
23.4286	2.91262	8.75	5.15	2	58.8571	0.371069	y	n/a		50	M	K	3		Y	GP	1	n	1	n	n	n	1	n	n	n	n	n	n	n	n	n	n	n	5	7	2	3	17	2	Worsening numbness and paraesthesia	Known cervical disc disease	Known cervical myelopathy	Known cervical myelopathy	2	Yes
19.2982	15.8879	8.55	5.35	2	62.5731	0.464286	n	Cervical radiculopathy	Cervical radiculopathy	57	F	N			Y	GP	n	1	n	n	1	UL	n	n	n	n	0	n	1	n	n	n	n	n	4	7	1	3	15	1	Pain and weakness	Weakness R UL	None	None	1	Yes
6.59341	15.4639	9.1	4.85	2	53.2967	0.352113	y	n/a		88	M	K	12	Yes	Y	GP	n	1	n	1	n	n	n	n	1	1	1	n	n	n	n	n	n	n	2	5	3	3	13		Weakness UL	Weakness UL Consider surgery	Known cervical disease	Known cervical myelopathy	0.5	Yes
17.5097	7.56303	12.85	5.95	1	46.3035	0.469231	n	Cervical spine disease	Cervical spondylosis	48	M	N			Y	GP	n	1	n	n	1	UL	n	n	n	n	1	n	0	n	n	n	n	n	5	7	1	3	16	12	Pain UL	Pain UL	Radiculopathy (C6)	Cervical radiculopathy	1.75	Yes
31.4286	10.6383	12.25	7.05	1	57.551	0.47561
31	16.0714	10	5.6	2	56	0.278195	Y			56	M	K
8.22511	0.763359	11.55	6.55	1	56.71	0.493333	N	Headache	Neurological symptoms	57	F	N			Y	GP	n	n	n	n	n	n	0	n	n	n	n	n	n	n	n	n	n	n	5	7	3	3	18	1	Occipital headaches	Investigation	Raised ICP	Raised ICP	2	No	n	n	n
29.1005	24.031	9.45	6.45	2	68.254	0.482993	Y			54	F	N			N
14.0426	9.21986	11.75	7.05	1	60	0.57554	N	Cervical root lesion	Cervical radiculopathy	26	M	N			N	GP																														No	1	1	0
11.1111	0.854701	9.9	5.85	1	59.0909	0.357955	N	Brachial neuritis	Brachial neuritis	47	M	N			Y	GP	n	1	n	n	n	n	n	n	n	n	1	n	n	n	n	n	n	n	4	7	3	3	17	1	Shoulder pain	Investigation	Brachial neuritis	Brachial plexus pathology	1	No	1	1	n
							N			83	F	N			N																															No	1	n	1
56.8421	52.3256	9.5	8.6	3	90.5263	0.38255	N	Anterolisthesis	Cervical spondylosis	63	F	N			Y	GP	1	0	n	n	n	n	1	n	n	n	1	n	0		n	n	n	n	4	7	2	3	16	12	Neck pain	Investigation	Cervical spondylosis	Cervical spondylosis	1	Yes
43.6782	25.7576	8.7	6.6	5	75.8621	0.387097	N	Cervical disc disorder	Cervical spondylosis	51	M	N			Y	MSK	1	n	n	n	1	Arm	1	n	n	n	0		0	n	n	n	n	n	5	6	2	3	16	5	Neck pain	Surgical intervention	Disc protrusion	Cervical spondylosis	0.5	Yes
45.8564	45.2632	9.05	4.75	3	52.4862	0.284916	N	Cervical radiculopathy	Cervical radiculopathy	51	M	N			N	GP																													5	No	1	n	n
47.2081	28.8136	9.85	5.9	3	59.8985	0.305389	N	Diabetic neuropathy with carpal tunnel syndrome	Peripheral neuropathy	76	F	N			N	GP																													2	No	n	n	n
13.369	11.8644	9.35	5.9	4	63.1016	0.397436	Y			53	F	K	6	Yes	Y	GP	1	n	n	n	1	Arm	1	n	n	n	n	n	n	n	n	n	n	n	5	7	3	3	18		Pins and needles	Surgical intervention	Cervical myelopathy	Cervical myelopathy	1.5	No	1	n	n
57.732	28.6957	9.7	5.75	4	59.2784	0.25	Y			80	F	K	1		Y	GP	n	n	n	n	n	n	n	n	n	n	n	n	n	n	n	n	n	n	5	7	3	3	18	12		Surgical intervention	Cervial myelopathy	Cervical myelopathy	3	Yes
36.3636	9.23077	9.9	6.5	3	65.6566	0.441558	Y			53	M	K			N
13.9896	15.2542	9.65	5.9	4	61.1399	0.291209	Y			49	M	K	8		Y	GP	1	n	1	n	n	n	1	0	n	n	n	n	1	n	n	n	n	n	5	7	2	3	17		Pins and needles	Surgical intervention	Cervical myelopathy	Cervical myelopathy	0.5	Yes
29.8851	7.54717	8.7	5.3	4	60.9195	0.426471	N	Cervical radiculopathy	Cervical radiculopathy	39	F	N			Y	GP	1	n	n	n	1	Arm	1	n	n	n	n	n	n	n	n	n	n	n	5	7	2	3	17		Neck pain	Investigation	Slipped cervical disc	Cervical spondylosis	1	Yes
34.1772	50	7.9	4.4	1	55.6962	0.213235	Y			30	M	K	14	Yes	N																															No	1	n	n
17.6471	4.06504	10.2	6.15	4	60.2941	0.516779	N	Diagnosis unknown'	Unknown	41	M	N			N																															No	1	n	n
41.6667	20	7.2	5.25	5	72.9167	0.292208	Y			51	M	N			Y	GP	1	n	1	n	1	Legs	n	n	1	n	n	n	n	n	n	n	n	n	5	6	2	3	16		Feet Numbness	Investigation			0	No	1	1	1
40.7767	29.771	10.3	6.55	1	63.5922	0.492424	N	Lumbar Stenosis	Lumbar stenosis	66	M	K	7	Yes	Y	GP	n	n	1	0	1	Legs	n	n	n	n	n	n	n	n	n	n	n	n	5	7	2	3	17		Leg Numbness	Investigation	Lumbar stenosis	Lumbar disease
26.9231	44.3478	7.8	5.75	4	73.7179	0.255319	Y			58	M	N			N	GP																														Yes
25.9669	29.0909	9.05	5.5	3	60.7735	0.391304	N			68	F	N			Y	MSK	1	1	n	n	n	n	n	n	n	n	n	n	n	n	n	n	n	n	4	7	2	3	16		Hand numbness	MRI	C8 nerve root entrapment	Cervical radiculopathy
12.2581	17.6471	7.75	5.1	2	65.8065	0.405063	Y			44	F	N			Y	GP	1	1	n	n	n	n	n	n	n	n	1	n	0	n	n	n	n	n	4	7	2	3	16	2	Arm weakness	Investigation		None	1.5	No	1	n	n
26.1084	15.0442	10.15	5.65	1	55.665	0.507463	Y			69	F	N			N	DGH																														No
				2			N	Cervical radiculopathy	Cervical radiculopathy	70	F	K			Y	GP	1	n	n	n	n	n	1	n	n	n	n	n	n	n	n	n	n	n	5	7	2	3	17	1	Pins and needles	Investigation		None		Yes
17.7033	4	10.45	6.25	2	59.8086	0.609589	N	MS (Clinically isolated syndrome)	Specific neurological disease	48	F	N			Y	GP	1	0	n	n	n	n	n	n	n	n	n	n	n	n	n	n	n	n	4	7	2	3	16	0.25	Hand numbness	Investigation		None	0.5	No	1	1	0
		0	0	2			N	Spinal muscular atrophy	Specific neurological disease	<16	F	N
29.3617	22.5806	11.75	6.2	2	52.766	0.492188	N	Chronic neck pain	Cervical neck pain	48	F	N			Y	MSK	1	1	n	n	1	Posterior arm and forearm	1	n	n	n	1	n	0	n	0	0	0	n	4	7	2	3	16	26	Neck pain	Possibility of targeted injections		None	1.5	No	1	1	n
15.122	11.8881	10.25	7.15	1	69.7561	0.465278	N	Cervical radiculopathy	Cervical radiculopathy	48	F	K	4	Yes	Y	GP	n	n	n	n	n	n	1	n	n	n	n	n	n	n	n	n	n	n	5	7	3	3	18	3	Neck pain	Investigation		None	2	Yes
19.2488	6.84932	10.65	7.3	2	68.5446	0.465839	N	Cervical radiculopathy	Cervical radiculopathy	59	F	K
19.1489	7.08661	11.75	6.35	2	54.0426	0.489655	N	Non-epileptic attacks	Specific neurological disease	21	F	K			N																															No	n	n	n
6.60793	41.5094	11.35	5.3	2	46.696	0.281938	N	Prolapsed cervical disc	Cervical spondylosis	77	F	N			Y	MSK?	1	n	n	n	1	C5/6	1	n	n	n	n	n	n	n	n	n	n	n	5	7	1	3	16	2	Neck pain	MRI		None	6	Yes
20.7843	2.18978	12.75	6.85	2	53.7255	0.625	Y			63	M	K	0.25	Yes	N																															Yes
33.3333	30.1887	12.15	5.3	2	43.6214	0.358974	N	Cervical spondylosis	Cervical spondylosis	37	M	N			Y	MSK	1	n	n	n	1	Left hand and forearm, medial scapula	1	n	n	n	1	n	1	n	n	n	n	n	5	7	2	3	17	4	Paraesthesia	Surgical intervention	C5-6 nerve root irritation	Cervical radiculopathy	1.5	Yes
19	10.5263	10	5.7	2	57	0.383459	N	Carpal Tunnel	Carpal tunnel syndrome	66	F	N			Y	GP	1	n	n	n	n	n	n	n	n	n	n	n	n	n	n	n	n	n	5	7	2	3	17	1	Worsening numbness in hands	Investigation	Carpal tunnel	Peripheral nerve pathology	2	No	1	1	n
27.5362	16.0839	10.35	7.15	2	69.0821	0.412121	N	Psoriatic arthritis	Specific-non-neurological disease	41	M	N			Y	GP	1	1	n	n	1	Around both elbows	n	n	n	n	n	n	n	n	n	n	n	n	4	7	1	3	15	81	Persistent elbow pain	Advice on treatment	Carpal tunnel	Peripheral nerve pathology	3	No	1	1	n
				1			N	Cervical fracture	Cervical fracture	67	M	N			N																															Yes
25.1397	20.6349	8.95	6.3	2	70.3911	0.436047	N	Cervical radiculopathy	Cervical radiculopathy	76	F	N			N	OP																														No	1	n	n
30.3483	10.9375	10.05	6.4	2	63.6816	0.348039	N	Cervical radiculopathy	Cervical radiculopathy	48	M	N			Y	MSK	1	n	n	n	1	Left arm (c5)	1	n	n	n	0	0	0	n	n	n	n	n	5	7	1	3	16	1.5	Arm pain	Investigation	C5 Radiculopathy	Cervical radiculopathy	11	No	1	1	n
12.6984	5.26316	12.6	6.65	2	52.7778	0.407407	N	Chronic neck pain	Cervical neck pain	45	M	N			Y	MSK	n	n	n	n	n	n	1	n	n	n	n	n	n	n	n	n	n	n	5	7	3	3	18	15	Neck pain	Possibility of targeted injections	Facet joint irritation	Facet joint arthropathy	8	No	n	n	n
15.534	2.32558	10.3	6.45	1	62.6214	0.442953	N	Carpal Tunnel	Carpal tunnel syndrome	52	F	N			Y	MSK	1	n	n	n	1	C4/5	1	n	n	n	n	n	n	n	n	n	n	n	5	7	1	3	16	12	Pain	MRI	Central C4/5/6 cause	Cervical spondylosis
22.0183	0.8	10.9	6.25	1	57.3394	0.472868	N	None		52	F	K			Y	MSK	n	n	n	n	1	Arm	n	n	n	n	n	n	n	n	n	n	n	n	5	7	3	3	18	6	Arm pain	MRI	Compressive changes cervical spine	Cervical myelopathy
28.6957	8.69565	11.5	6.9	2	60	0.480263	N	None		49	F	N			Y	MSK	1	n	n	n	1	Lower C spine and hands	1	n	n	n	n	n	n	n	n	n	n	n	5	7	1	3	16		Chronic pain	Refer to pain clinic	Facet arthropathy	Facet joint arthropathy		No
47.907	17.4312	10.75	5.45	2	50.6977	0.269406	Y			67	F	K	1		N	GP																														Yes
33.6957	37.1429	9.2	7	2	76.087	0.316456	Y			63	F	K	1	Yes	N	GP																														No	n	n	n
							N	Fracturced spine	Cervical fracture	21	F	N			N																															Yes
							N	R side headache	Neurological symptoms	78	F	N			N	GP																														No	n	n	n
							Y			75	M	K	19	Yes	Y	GP	n	1	n	1	n	n	n	n	1	1	1	0	n	n	n	n	n	n	4	2	3	3	12	3	Deteriortion	Investigation	Cervical myelopathy	Cervical myelopathy	1	Yes
							Y			58	M	K	3		Y	MSK	n	n	n	1	n	n	n	n	n	n	1	n	0	n	n	n	n	n	5	4	3	3	15	8	Deterioration	Investigation	Peripheral neuropathy	Peripheral nerve pathology	1	Yes
							Y			67	M	K	2	Yes	Y	GP	1	n	n	n	n	n	n	n	n	n	n	n	n	n	n	n	n	n	5	7	2	3	17	5.5	New pins and needles	Investigation		None	1.5	Yes
							Y			83	M	K	3	Yes	N																															No	n	1	n
45.4545	27.1318	9.35	6.45	3	68.984	0.398649	N	Cervical stnenosis	Cervical spondylosis	50	F	N			N	GP																														No	n	n	n
20.2247	11.7117	8.9	5.55	3	62.3596	0.328358	Y			62	M	N			Y	GP	1	1	n	n	n	n	n	n	n	n	n	n	n	n	n	n	n	n	4	7	2	3	16	5	Ongoing tingling in fingers	Investigation	C8 nerve root entrapment	Cervical radiculopathy	3	No	1	1	n
40.8602	42.623	9.3	6.1	4	65.59	0.287128712871287	Y			65	M	K	2		Y	GP	1	1	n	n	n	n	n	n	n	n	n	n	n	n	n	n	n	n	4	7	2	3	16	10	Deterioration	Surgical intervention	Cervical myelopathy	Cervical myelopathy	2	Yes
51.5695	16.9231	11.15	6.5	3	58.296	0.405405	N	C5/6 Dislocation	Cervical dislocation	23	F	N			N																															No	0	1	n
51.1111	27.0833	9	4.8	3	53.3333	0.219178	n	Cervical spondylosis	Cervical spondylosis	89	M	K	0.6	Yes	Y	GP	1	n	n	n	n	n	n	n	1	n	n	n	n	n	n	n	n	n						6	Deterioration	Deterioration	Recurrent cervical disease	Recurrent cervical disease	3.75	Yes
35.6828	28.9256	11.35	6.05	3	53.304	0.5	Y			67	F	N			N																															No	n	n	1
12.5	7.08661	9.6	6.35	3	66.1458	0.67619	Y			56	M	N			N	GP																														No	1	1	n
52.5581	32.3529	10.75	6.8	4	63.2558	0.405229	N	Spinal cord contusion	Spinal cord contusion	41	M	N			N																															Yes
62.766	63.0769	9.4	6.5	4	69.1489	0.248649	Y			75	M	N			Y	MSK	1	1	n	n	n	n	n	n	n	n	1	n	0	n	n	n	n	n	4	7	2	3	16	24	Deterioration	Management opinion		None	1	No	1	1	n
32.6733	50	5.05	2.4	5	47.5248	0.27381	Y			69	M	N			N																															No	1	1	1
61.194	49.2308	10.05	6.5	3	64.6766	0.525773	Y			85	F	N			Y	GP	n	n	1	n	n	n	n	n	1	n	1	n	n	n	n	n	1	n	5	5	2	2	14	0.5	Walking issues	Investigation	Cord compression	Cervical myelopathy	0	No	n	n	1
38.8889	21.9512	9	6.15	4	68.3333	0.46875	Y			51	M	N			Y	GP	1	1	n	1	1	Both arms	1	1	1	n	0	n	0	n	0	n	1	0	4	6	2	3	15	1.5	Neck pain	Investigation	Cervical cord compression	Cervical myelopathy		Yes
36.0731	18.9542	10.95	7.65	2	69.863	0.280193	Y			67	M	N			N																															No	1	1	n
26.9231	5.42636	10.4	6.45	2	62.0192	0.409357	N	Left arm weakness	Neurological symptoms	53	F	N			Y	GP	n	1	n	n	n	n	n	n	n	n	1	n	0	n	n	n	n	n	4	7	3	3	17	1	Weakness and horizontal diplopia	Investigation	Demyelination	Inflammation	2	No	n	1	n
23.56	13.82	9.55	6.15	2	64.3979	0.383648	N	Right arm numbness	Neurological symptoms	57	F	N			N																															No	1	n	n
25.1101	12.1951	11.35	6.15	1	54.185	0.391892	N	MS (Progressive)	Specific neurological disease	38	F	N			N																															No	n	n	n
22.8916	13.0435	12.45	6.9	2	55.4217	0.496183	N			88	F	N			N																															No	n	n	n
50	55.5556	8.2	4.95	2	60.3659	0.282828	Y			45	F				N	GP																														No	1	0	n
12.4424	14.5038	10.85	6.55	1	60.3687	0.503497	N			52	F	N			Y	MSK	1	n	n	n	1	R. arm	1	n	n	n	n	n	n	n	n	n	n	n	5	7	2	3	17	24			Nerve root compression	Cervical radiculopathy
15.6951	15.873	11.15	6.3	1	56.5022	0.47651	N	Cervical radiculopathy	Cervical radiculopathy	47	M	K	1	Yes	N	GP																														Yes
23.0769	7.69231	11.05	6.5	1	58.8235	0.418182	N	Sensory disorder	Neurological symptoms	42	F	N			Y	GP	1	0	1	0	n	n	n	n	n	n	n	n	n	n	n	n	n	n	5	7	2	3	17	16	Spread of pins and needles to head	Investigation		None	3	No	1	n	1
20.5607	6.76692	10.7	6.65	1	62.1495	0.541985	N	Paraesthesis	Neurological symptoms	36	F	N			N	GP																														No	1	0	1
25.7143	0	10.5	5.4	2	51.4286	0.369427	N	Cervical radiculopathy	Cervical radiculopathy	36	M	K	2		Y	GP	1	1	n	n	n	n	1	n	n	n	1	n	0	n	n	n	n	n	5	7	2	3	17	1	Neck pain	Investigation	Cervical spondylosis	Cervical spondylosis	3	Yes
18.1435	7.8125	11.85	6.4	2	54.0084	0.443787	N	Cervical spondylosis	Cervical spondylosis	32	M	N			N																															No	1	n	n
14	11.9403	10	6.7	1	67	0.41358	N			59	F	N			N																															No	n	1	n
28.4974	26.3158	9.65	6.65	2	68.9119	0.374302	Y			49	F	K	2.5	Yes	Y	GP	1	1	n	n	n	n	1	n	n	n	n	n	n	n	n	n	n	n	5	7	2	3	17		Deterioration	Investigation	Cervical myelopathy	Cervical myelopathy	3	Yes
11.588	4.28571	11.65	7	1	60.0858	0.561151	N	Chronic shoulder pain	Shoulder injury	64	M	N			N	GP																														No	n	n	n
18.1034	10	11.6	5	1	43.1034	0.414634	N	Axial subluxation	Cervical dislocation	73	F	N			Y	GP	n	n	1	n	n	n	n	0	1	n	0	n	0	n	n	n	n	0	5	7	2	3	17	18	Advised following abnormal routine MRI	Investigation	Peripheral neuropathy	Peripheral nerve pathology	2	Yes
35.6061	26.2295	13.2	6.1	2	46.2121	0.433566	N	Lumbar Stenosis	Lumbar stenosis	75	M	N			Y	MSK	0	n	0	1	1	Low back	n	n	n	n	n	n	n	n	n	n	n	n	5	6	3	3	17	1	Deterioration	Investigation	Lumbar stenosis	Lumbar disease	1	No	n	n	n
21.7391	13.5593	9.2	5.9	2	64.1304	0.401408	N			0	M	N			N																															No	n	n	n
23.445	17.4312	10.45	5.45	2	52.1531	0.606061	N	Prolapsed cervical disc	Cervical spondylosis	70	F	N			Y	MSK	1	n	n	n	1	L arm	n	n	n	n	n	n	n	n	n	n	n	n	5	7	2	3	17	4	Arm pain	Investigation	C7/8 Radiculopathy	Cervical radiculopathy	3	Yes
3.75	2.46914	16	8.1	2	50.625	0.572368	N			44	F	N			Y	GP	n	n	n	n	n	n	n	n	n	n	n	n	n	n	n	n	n	n	5	7	3	3	18	84	Fibromyalgia	Patient request	Fibromyalgia	Fibromyalgia	2	No	n	n	n
							N	MND	Specific neurological disease	74	M	N			Y	GP	n	1	n	0	n	n	1	n	1	1	1	n	1	n	1	n	n	n	4	6	3	3	16	3	Deterioration	Investigation	CVA, Space-occupying lesion, cervical radiculopathy	Various	1	No	n	1	n
49.5146	12.605	10.3	5.95	2	57.767	0.257009	Y			69	M	N			Y	GP	n	n	n	n	n	n	n	n	1	n	n	n	n	n	n	n	1	n	5	6	3	3	17	16	Gait disturbance	Further investigation	MND	MND	1.5	No	n	n	n
							N			86	M	N			N	IPT																														No	n	n	n
							N	Cervical radiculopathy	Cervical radiculopathy	61	F	N		Yes	Y	MSK	1	n	0	0	n	n	1	n	n	1	1		1	n	0	0	0	n	4	7	2	3	16	6	Long-standing neck pain	Managing deterioration of symptoms		None	5	Yes
							N	Inflammatory neuropathy	Specific neurological disease	48	M	N			Y	MSK	1	1	n	n	n	n	1	n	n	n	n	n	n	n	n	n	n	n	4	7	3	3	17	6	L hand weakness	Surgical intervention	C8/T1 compression	Cervical radiculopathy	2	Yes
							Y			69	M				N																															Yes
25.3589	12	10.45	6.25	4	59.8086	0.504	N	Neuropathic pain	Neuropathic pain	71	F	K		Yes	Y	GP	n	n	n	n	1	Right neck to hand	n	n	n	n	1	n	n	n	n	n	n	n	4	7	3	3	17	3	Referral	2nd opinion		None	3	Yes
46.6019	46.4567	10.3	6.35	3	61.6505	0.333333	N	Diagnosis unknown'	Unknown	62	F	K	14	Yes	Y	MSK	1	n	n	n	n	n	1	n	n	n	n	n	n	n	n	n	n	n	5	7	2	3	17	7		Exclude recurrent/new C8/T1 impingement	Foraminal narrowing and impingement	Cervical radiculopathy		No
30.97	23.53	5.65	5.1	4	90.2655	0.278146	Y			70	F	N			Y	MSK	1	n	n	n	1	Right Arm	1	n	n	n	1	0	0	n	0	0	n	n	4	7	2	3	16	24	R. medial arm pain and paresthesia	Investigation	Nerve root impingement	Cervical radiculopathy	2	Yes
17.8082	25.1908	10.95	6.55	3	59.8174	0.586957	N	Isolated cervical dystonia	Cervical dystonia	23	F	N			Y	GP	n	0	n	0	n	n	1	n	n	n	0	n	n	n	n	n	n	n	5	7	3	3	18	38	Neck pain	Investigation	Tics	Tics	10	No	n	n	n
41.5205	48.3871	8.55	4.65	4	54.386	0.255474	Y			75	M	N			Y	GP phone ED to refer	n	1	n	1	n	n	n	n	1	1	n	n	n	n	n	n	n	n	3	5	3	3	14	0.5	Arm and leg weakness	Investigation	Stroke	CVA		No
60.479	45.9016	8.35	6.1	4	73.0539	0.301508	Y			91	M	N			Y	GP	n	n	n	n	n	n	1	n	1	1	n	n	n	n	n	n	n	n	5	6	3	3	17	0		Recurrent falls		None	0	No	n	1	n
40.625	34.8148	9.6	6.75	3	70.3125	0.402367	Y			51	M				N																															No	n	n	n
9.84456	25.7862	9.65	7.95	3	82.3834	0.719008	N			68	F				Y	Hospital																										Sub-actee sever antecollis causing resp issues
13.0112	1.67598	13.45	8.95	2	66.5428	0.712871	Y			46	F	K	2		N																															Yes
10.3774	19.708	10.6	6.85	2	64.6226	0.460526	N	Degenerative changes'	Cervical spondylosis	45	F	N			Y	GP	1	0	n	n	n	n	n	n	n	n	0	0	n	n	n	n	n	n	4	7	2	3	16	12	Pins and needles	Opinion	None	None	0.5	No	1	n	n
11.8012	16.9811	8.05	5.3	2	65.8385	0.477124	N	Degenerative changes'	Cervical spondylosis	46	M	N			Y	MSK	1	n	n	n	1	R. arm	1	n	n	n	n	n	n	n	n	n	n	n	5	7	2	3	17	1.5			Disc lesion, nerve root compression	Cervical spondylosis		No
24.7312	21.0084	9.3	5.95	2	63.9785	0.469697	N	Spondylosis of cervical joint	Cervical spondylosis	77	F	N			Y	MSK	n	n	n	1	n	n	n	n	1	n	n	n	n	n	n	n	n	n	5	6	3	3	17	5		Exclude cervical stenosis/myelopathy	Cervical myelopathy	Cervical myelopathy		No
0.763359	48.2517	6.55	7.15	1	109.16	0.466667	N	Degenerative changes'	Cervical spondylosis	57	M	N			Y	MSK	n	1	n	n	n	n	n	n	n	n	n	1	n	n	n	n	n	n	4	7	3	3	17	2	Physio checkup for other condition	Difficult to assess, deterioration	None	None	2	No	n	1	1
39.0244	34.5133	8.2	5.65	2	68.9024	0.291391	N	Diagnosis unknown'	Unknown	51	F	N			Y	GP	1	n	n	n	1	Left arm	1	n	n	n	n	n	n	n	n	n	n	n	5	7	2	3	17	0.5	Sudden-onset neck pain	Requested CT	None	None		No
4.22535	7.36842	7.1	4.75	2	66.9014	0.449664	Y			55	F	N			N	GP																														No	1	n	0
24.5098	28.7879	10.2	6.6	2	64.7059	0.45509	N	Critical illness myoneuropathy	Specific neurological disease	78	M	N			N	IPT																														No	n	n	n
21.5686	21.1679	10.2	6.85	1	67.1569	0.658333	N	History of cervical spine trauma	Cervical fracture	36	M	N			N	GP																														No	n	1	n
10.2273	1.78571	8.8	5.6	1	63.6364	0.463855	N	Chronic neck pain	Cervical neck pain	55	M	N			N	GP																														Yes
20	19.4245	11	6.95	2	63.1818	0.427711	N	Cervical stenosis	Cervical spondylosis	55	F	N			N	GP																														No	1	n	1
29.9492	27.1186	9.85	5.9	1	59.8985	0.387324	N	Radiation-induced brachial plexopathy	Brachial neuritis	59	F	N			N	GP																														No	1	1	0
27.0588	38.1818	8.5	5.5	1	64.7059	0.446043	N	Cervical stenosis	Cervical spondylosis	45	F	N			N	GP																														Yes
26.8519	11.5385	10.8	5.2	1	48.1481	0.406452	N	CIDP	Specific neurological disease	62	M	N			N																															No	1	1	n
20.2073	19.3798	9.65	6.45	2	66.8394	0.406061	N			59	F	N			N	GP																														No	n	n	n
29.8851	0.813008	8.7	6.15	1	70.6897	0.386905	Y			76	F	N			N																															No	0	1	0
31.6062	15.3846	9.65	5.2	2	53.886	0.508333	N	Chronic neck pain	Cervical neck pain	64	F	N			Y	MSK	n	n	n	n	1	L arm	1	n	n	n	n	n	n	n	n	n	n	n	5	7	3	3	18	240	Pain	Determine cause of neck pain	None	None	6	No	0	0	0
19.337	13.0435	9.05	5.75	2	63.5359	0.433121	N	Cervical radiculopathy	Cervical radiculopathy	65	F	N			N	GP																														Yes
15.9763	23.3333	8.45	6	2	71.0059	0.402597	N	Discitis		56	M	N			N	IPT																													1	No	n	n	n
25.9574	14.9606	11.75	6.35	1	54.0426	0.47619	N			34	F	N			Y	MSK	1	n	n	n	n		n	n	n	n	n	n	n	n	n	n	n	n	5	7	2	3	17	12	Unclear	Rule out cervical pathology	Whiplash			No
13.4021	13.8462	9.7	6.5	2	67.0103	0.480263	N	Chronic neck pain, parasthesia in right hand	Cervical neck pain	47	F	N			N	GP																														No	1	n	n
21.519	6.57895	11.85	7.6	1	64.135	0.558621	N	MS (relapsing-remitting): Lhermitte's symptom	Specific neurological disease	48	F	N			N	Patient request																														No	n	n	n
21.03	18.8811	11.65	7.15	1	61.3734	0.574194	N	Neck pain	Cervical neck pain	51	M	N			N	MSK																														Yes
12.9032	25.2174	9.3	5.75	2	61.828	0.291457	Y			47	M	K	3	Yes	N	GP																														Yes
							N	Cervical kyphosis, lumbar stenosis, spondylolisthesis	Cervical kyphosis	79	F	N			N	GP																														Yes
							Y	0		51	M	K	2		N	GP																														No	1	0	1
							Y	0		70	F	K	0.5	Yes	N	GP																														Yes
							Y	0		49	M	K	1		Y	GP	1	n	1	n	n	n	1	n	n	n	n	n	1	n	n	n	n	n	5	7	2	3	17		Deterioriation	Deterioration	Cervical Myelopathy	Cervical myelopathy	1	Yes
																																							16.4571
																																							35
																																							0
																																							0
																																							0
																																							0
																																							0
																																							0
																																							0
																																							0
																																							0
																																							0
																																							0
																																							0
																																							0
																																							0
																																							0
																																							0
																																							0
																																							0
																																							0
																																							0
																																							0
																																							0
																																							0
																																							0
																																							0
																																							0
																																							0
																																							0
																																							0
																																							0
																																							0
																																							0
																																							0
																																							0
																																							0
																																							0
																																							0
																																							0
																																							0
																																							0
																																							0
																																							0
																																							0
																																							0
																																							0
																																							0
																																							0
																																							0
																																							0
																																							0
																																							0
																																							0
																																							0
																																							0
																																							0
																																							0
																																							0
																																							0
																																							0
																																							0
																																							0
																																							0
																																							0
																																							0
																																							0
																																							0
																																							0
																																							0
																																							0
																																							0
																																							0
																																							0
																																							0
																																							0
																																							0
																																							0
																																							0
																																							0
																																							0
																																							0
																																							0
																																							0
																																							0
																																							0
																																							0
																																							0
																																							0
																																							0
																																							0
																																							0
																																							0
																																							0
																																							0
																																							0
																																							0
																																							0
																																							0
																																							0
																																							0
																																							0
																																							0
																																							0
																																							0
																																							0
																																							0
																																							0
																																							0
																																							0
																																							0
																																							0
																																							0
																																							0
																																							0
																																							0
																																							0
																																							0
																																							0
																																							0
																																							0
																																							0
																																							0
																																							0
																																							0
																																							0
																																							0
																																							0
																																							0
																																							0
																																							0
																																							0
																																							0
																																							0
																																							0
																																							0
																																							0
																																							0
																																							0
																																							0
																																							0
																																							0
																																							0
																																							0
																																							0
																																							0
																																							0
																																							0
																																							0
																																							0
																																							0
																																							0
																																							0
																																							0
[truncated: 67 more columns]
